# Supplementary material for: Agri-Food and Food Waste Lignocellulosic Materials for Lipase Immobilization as a Sustainable Source of Enzyme Support—A Comparative Study
Source: Foods. 2024 Nov 24;13(23):3759. doi: 10.3390/foods13233759 (PMC11640310; doi:10.3390/foods13233759)
Supplement: Supplementary file 1 [file foods-13-03759-s001.zip]

Archive with 1 entries (1 files):
- foods-3324811-supplementary.pdf
